# Supplementary material for: The expression and clinical prognostic value of protein phosphatase 1 catalytic subunit beta in pancreatic cancer
Source: Bioengineered. 2021 Jun 14;12(1):2763–78. doi: 10.1080/21655979.2021.1934243 (PMC8806868; doi:10.1080/21655979.2021.1934243)
Supplement: Supplemental Material [file KBIE_A_1934243_SM8003.zip]

Archive with 3 entries (3 files):
- Supplementary file 1.docx
- Supplementary file 2.tif
- Supplementary file 3.tif
